# Supplementary material for: The High-Molecular-Weight Glutenin Subunits of the T. timopheevii (AuAuGG) Group
Source: Genes (Basel). 2024 Jul 26;15(8):986. doi: 10.3390/genes15080986 (PMC11353860; doi:10.3390/genes15080986)
Supplement: Supplementary file 1 [file genes-15-00986-s001.zip]

Archive with 1 entries (1 files):
- genes-3107442-supplementary.pdf
